# Supplementary material for: Logistics hub location for high-speed rail freight transport with road-rail intermodal transport network
Source: PLoS One. 2023 Jul 11;18(7):e0288333. doi: 10.1371/journal.pone.0288333 (PMC10335689; doi:10.1371/journal.pone.0288333)
Supplement: S1 Data — (XLSX) [file pone.0288333.s001.xlsx]

## Sheet: Sheet1
	Jinhua	Guangzhou	Shenzhen	Shanghai	Hangzhou	Beijing	Dongguan	Suzhou	Quanzhou	Chengdu	Wenzhou	Ningbo	Shijiazhuang	Zhengzhou	Wuhan	Foshan	Nanjing	Changsha	Tianjin	Hefei	Wuxi	Chongqing	Linyi	Baoding	Nantong	Xian	Jinan	Qingdao	Xiamen	Shenyang	Nanchang	Fuzhou	Nanning	Kunming	Xuzhou	Shangqiu	Weifang	Wuhu	Zhangzhou	Haerbin	Lianyungang	Taiyuan	Changchun	Yantai	Luoyang	Nanyang	Dalian	Handan	Fuyang
Jinhua	0	2.40496e+06	744358	1.01851e+07	1.82007e+06	377559	50962.1	404485	74223.8	42411.8	175905	637618	27411.9	26763.1	175618	34762.5	310663	142586	80269.6	116014	96171.2	301088	14947.3	1939.09	38964.1	11923.5	82130.1	38884.9	55870.4	8200.11	28703	42429.2	7223.72	15813	37748.3	1499.4	9336	33428.7	7630.89	1239.28	16190.4	1216.22	1833.28	10067.1	3832.1	3919.93	723.261	494.631	1671.04
Guangzhou	338598	0	6.16444e+06	1.51133e+06	152551	147655	885041	70902.3	48620.5	38984.5	22775.3	96344.7	12336	12841.5	108170	941718	65033	111215	34754.6	37851	18054.9	257281	5199.52	879.04	7751.02	7414.95	32281.7	17234.8	45161.1	3937.85	11418.7	17407.2	13857.2	16053.3	12898.3	617.738	3171.75	8210.18	6996.25	631.837	5137.31	635.393	913.241	3534.39	1909.11	1953.45	340.256	233.805	631.692
Shenzhen	63557.1	3.73851e+06	0	247976	24564.1	26375.6	229978	11817.6	10385.8	6643.78	4551.38	18890.2	2133.4	2192.28	17890.1	41871.8	10584.8	17521.6	5865.6	6076.13	3039.05	43165.3	791.12	152.705	1417.71	1274.46	5384.11	2917.67	9844.72	706.366	1700.67	3602.73	2239.63	2764.97	2119.14	99.4163	606.072	1317.57	1547.59	113.577	851.226	109.95	164.025	671.954	327.612	331.62	61.0868	40.3137	103.136
Shanghai	379299	399760	108154	0	344991	72305.2	7450.07	364163	9015.02	8322.28	13342.7	155856	5714.04	5693.27	37820	5794.5	82204.3	18804.6	16732.6	27578.7	75040.7	52243.6	3772.44	399.779	21881.5	2643.34	17689.9	13638.3	6959.82	1781.65	3052.68	4605.38	1130.56	2539.48	8596.88	310.775	2195.86	6880.22	968.023	260.813	4187.92	250.371	390.487	2413.66	875.594	829.841	137.24	105.854	398.585
Hangzhou	240116	142946	37953.5	1.22215e+06	0	23535.6	2608.74	67192.6	3358.04	2704.24	6907.39	77503.6	1864.18	1866.95	13568.3	2066.37	30171.1	7019.96	5459.95	10051.5	14116.8	17041.1	1065.38	126.947	4912.32	878.688	5818.84	3579	2587.74	576.25	1237.92	1788.97	392.019	870.279	2868.97	103.341	655.437	3181.55	357.738	84.0613	1224.76	81.3669	126.021	690.875	289.866	275.851	44.2764	33.5381	125.713
Beijing	81718.7	226990	66858.4	420233	38612.7	0	4776.84	22357.6	4195.37	8474.88	4089.94	24195	21518.6	7183.36	22381.3	3317.19	21363.1	11479.3	134135	11454	5659.39	44183.8	3213.7	3409.82	2554.7	3000.63	33432.4	11417.5	3321.44	4214.82	1365.14	1997.19	804.51	2089.08	6880.42	362.008	3487.2	2169.24	469.994	449.975	2696.66	624.244	749.402	2892.12	966.51	724.002	302.523	244.966	265.797
Dongguan	8869.72	1.09408e+06	468777	34818.2	3441.6	3841.2	0	1661.06	1405.81	984.762	631.548	2639.35	313.929	324.667	2690.95	3167.64	1554.69	2697.68	855.125	894.949	426.834	6447.5	110.554	22.4204	199.076	188.111	786.865	462.586	1322.25	109.094	254.175	493.494	332.617	403.194	310.663	14.5615	88.4788	194.075	206.686	17.3415	124.572	16.1744	25.1574	104.152	48.3938	49.2479	8.85921	5.94096	15.1389
Suzhou	55754.1	69415.9	19077.6	1.34789e+06	70204.4	14238.5	1315.52	0	1546.62	1381.01	2141.72	30565.4	1132.38	1144.59	7829.53	1007.62	21532.7	3238.53	3317.69	6286.25	54096.9	10213.3	795.375	76.6846	7923.38	522.789	3587.59	2701.65	1200.65	344.717	508.831	780.417	201.151	454.325	1817.39	67.3259	446.94	1635.66	167.425	49.9801	962.732	49.0855	75.0978	471.032	177.31	169.655	26.3698	21.2501	86.1319
Quanzhou	190696	887243	312506	621942	65396.3	49800.4	20752.1	28827.5	0	9620.26	16754	54593	3800.87	3516.97	24221.9	12549.4	21869.9	24758.3	11099	12998.2	7564.25	50791.6	1700.87	272.428	3548.25	1970.15	10479.6	6571.93	113922	1362.99	3460.56	27493.6	1878.67	3087.62	4278.07	195.452	1164.96	3294.11	10332.8	212.53	1683.25	176.255	310.643	1274.67	563.69	557.038	109.841	72.8851	187.593
Chengdu	65841.3	429860	120794	346927	31821.8	60786.7	8783.76	15553.7	5812.98	0	3521.99	20254	5195.62	5262.52	29655.9	6236.27	16219.5	21290.2	12338.6	9200.34	4604.37	309475	1512.63	370.995	1841.19	6126.06	9987.99	5336.25	4641.16	1499.16	2302.42	2793.29	2188.54	7114.55	3832.67	210.805	1065.67	1814.73	655.196	233.573	1493.3	320.241	342.215	1177.85	993.869	860.775	128.391	94.1198	204.499
Wenzhou	250650	230504	75954	510526	74605.5	26925.9	5170.51	22140	9291.96	3232.71	0	61744.7	2046.81	1955.37	16963.4	3320.46	18598.3	9732.73	5984.34	7729.82	6796.86	23476.9	1025.21	143.59	2694.23	990.697	5929.2	3907.63	6682.2	688.458	1697.24	6226.91	591.366	1219.6	2591.39	105.184	678.729	2020.26	892.521	104.125	1063.53	88.6061	153.989	721.889	285.442	284.461	54.9719	36.1296	112.426
Ningbo	119104	127826	41325.7	781760	109738	20881.2	2832.7	41421.1	3969.21	2437.05	8094.25	0	1599.68	1561.95	10260	1851.54	18296	5852.65	4680.88	7028	7209.13	15139.5	850.502	110.657	3502.01	764.645	4795.66	3519.49	3010.54	516.721	951.733	2216.13	351.29	788.858	2208.89	84.1945	572.472	1967.8	412.78	76.7676	1020.34	71.1965	114.301	614.403	219.814	228.84	40.7731	28.7556	97.7531
Shijiazhuang	135272	432382	123299	757175	69730.8	490621	8900.99	40540.1	7300.5	16515.6	7088.55	42260.5	0	19730.7	47381.2	6303.91	39635.2	22766.3	88289.4	21376	10286.5	85896.1	9880.98	5450.49	4344.97	6631.86	76761.4	21981.6	5802.46	4903.11	2522.94	3492.8	1483.16	3852.34	13633.2	628.525	5380.61	3977.51	819.936	598.506	5229.66	2298.13	955.307	4545.25	2377.37	1672.99	375.768	1102.56	515.931
Zhengzhou	120850	411862	115938	690333	63901.6	149866	8423.42	37496.3	6181.32	15307.2	6196.59	37758.4	18054.5	0	63129.9	5978.68	45267.5	25019.1	29329.8	28951.8	10412.6	89787.7	4594.84	1052.44	4653.46	7594.26	45348.2	14010.2	5543.64	2598.06	2769.7	3385.84	1377.82	3580.66	16130.9	1505.64	3490.02	4783.6	778.953	354.474	4653.99	889.45	544.528	3084.56	6950.87	3219.75	209.541	527.359	966.754
Wuhan	80000.8	349990	95445.5	462626	46850.8	47105.7	7043.15	25875.3	4294.71	8702.1	5423.09	25020.9	4373.83	6368.64	0	5025.86	28900.9	34596.2	9406.22	23806.8	6706.22	62962.4	1316.63	296.001	2691.24	2971.79	10928.1	5611.44	4746.5	1044.98	3811.11	2133.75	1102.45	2297.11	5330.11	278.777	1152.41	3536.39	657.564	154.593	1886.11	222.397	230.544	1167.45	816.005	1174.36	87.3002	94.0087	383.737
Foshan	7988.55	1.5371e+06	112693	35756.6	3599.42	3522.01	4182.44	1679.87	1122.48	923.144	535.507	2277.84	293.56	304.263	2535.38	0	1535.8	2562.78	827.47	734.519	427.525	6060.06	123.32	20.9499	183.815	176.089	766.571	410.62	1037.14	94.2398	264.078	405.294	355.736	378.686	305.253	14.6258	75.5667	193.264	160.076	15.1462	121.813	15.1234	21.8775	84.3363	45.3129	46.1966	8.14842	5.55828	14.9285
Nanjing	66289.5	98562.7	26451.9	471014	48799.4	21061.2	1906.06	33333.3	1816.37	2229.37	2785.08	20900	1713.83	2139.09	13537.6	1426.05	0	5834.11	5030.9	18082.7	9432.28	14477.2	1259.56	112.491	2807.56	768.45	5938.96	3877.38	1389.6	480.012	817.729	996.92	302.043	663.164	3642.88	117.023	652.968	6332.37	203.328	67.4703	1529.39	71.4798	102.54	650.139	279.558	276.516	35.9009	32.5441	176.059
Changsha	98561.2	546031	141848	349042	36781.8	36661.5	10714.2	16240.6	6661.2	9479.77	4721.45	21657.9	3189	3829.92	52496.9	7708.77	18899.4	0	7388.93	11291.6	4442.66	70717	1197.36	224.284	2010.37	1721.17	7798.57	4519.67	6045.78	886.192	4098.01	2889.41	1573.45	3031.08	3364.67	147.026	851.575	2057.93	828.735	135.797	1282.23	163.266	199.826	906.743	536.249	624.762	75.1387	64.901	200.262
Tianjin	58397.3	179588	49977.2	326880	30109.1	450867	3574.45	17510.7	3142.88	5782.23	3055.4	18230.7	13016.1	4725.39	15022.2	2619.61	17152.7	7776.66	0	9255.38	4443.99	30155	2585.71	1811.92	2000.48	2016.75	34027.8	12313.5	2479.51	3086.11	1076.77	1505.2	552.938	1435.77	5945.56	221.991	3355.34	1719.62	350.394	322.911	2125.16	401.715	541.047	2475.61	642.354	484.263	184.567	155.829	196
Hefei	92932	215356	57003.5	593218	61031.5	42391.3	4119	36532	4052.66	4747.32	4345.47	30138.5	3469.88	5135.93	41863.3	2560.37	67883.3	13085.2	10190.8	0	10217.5	31580.1	2306.37	225.946	3489.03	1738.74	12324.8	5922.24	3061.51	952.058	2101.77	2102.58	624.521	1356.39	8054.95	299.902	1217.05	8063.38	425.804	132.87	2359.66	169.582	202.455	1134.17	640.731	646.206	70.8358	72.8218	538.79
Wuxi	36418.9	48562.5	13478.4	763067	40521.6	9901.82	928.706	148620	1114.93	1123.16	1806.34	14615	789.372	873.23	5574.88	704.509	16739.5	2433.85	2313.2	4830.28	0	7142.98	366.93	53.2817	1694.47	367.95	2523.24	1910.25	805.789	238.162	339.364	522.045	141.941	324.537	1299.78	47.5676	314.789	1216.77	121.02	34.4102	696.085	34.0788	51.7703	330.047	124.116	119.145	18.1726	14.8313	61.6964
Chongqing	48007.3	291370	80605.9	223682	20595.8	32549.2	5906.67	11814.3	3152.15	31785.4	2627.03	12922.9	2775.35	3170.43	22037.9	4204.69	10817.9	16312	6608.94	6285.94	3007.54	0	879.616	198.439	1292.16	4062.87	6572.12	3308.56	3025.26	809.95	1248.51	1514.69	1622.1	4967.29	2282.58	125.085	685.544	1212.04	425.183	125.725	869.14	192.444	184.088	742.787	611.195	588.427	69.0428	55.6171	131.467
Linyi	167724	414399	103966	1.13668e+06	90616.2	166610	7127.6	64748.3	7428.53	10933.3	8073.35	51090.6	22467.9	11418	32431.9	6021.54	66236.1	19436.9	39881.4	32307.7	10872.6	61903	0	1252.83	8215.74	3916.89	75907	46775.7	5188.42	3081.62	2858.28	3497.62	1230.9	2789.58	29884.6	877.074	9718.09	6002.92	731.273	406.604	25106.3	538.025	632.035	5774.71	1480.01	1084.16	219.997	265.583	664.561
Baoding	80418.5	258934	74170.1	445206	39906.9	653359	5342.42	23072.3	4397.53	9910.91	4179.17	24568	45806.1	9665.92	26948	3780.79	21863.5	13456.3	103289	11697.8	5835.17	51614.2	4630.39	0	2636.54	3706.61	34246.9	11966.5	3549.03	3721.21	1491.56	2123.96	917.241	2382.1	7182.06	396.866	2770.11	2258.51	502.266	430.955	2823.4	926.524	707.754	2900.69	1247.01	910.988	281.593	384.795	290.169
Nantong	52322.1	73927	22295.9	789009	50000.5	15849.8	1535.95	77189.1	1854.53	1592.6	2539.02	25175.2	1182.33	1383.83	7933.19	1074.1	17668.3	3905.4	3692.43	5848.83	6008.6	10882.4	983.185	85.3685	0	551.404	4379.52	3595.15	1445.31	383.917	519.482	957.266	216.209	490.603	2328.8	83.2649	550.935	1464.73	200.999	55.6786	1222.06	57.453	83.6517	558.285	191.602	173.759	29.3742	22.1167	83.991
Xian	37696.5	166505	47188.9	224405	21057.1	43830.1	3417.03	11990.8	2424.35	12475.7	2198.1	12941.6	4248.76	5317.03	20624.8	2422.54	11385.6	7872.1	8764.06	6862.38	3071.87	80559.2	1103.58	282.563	1298.21	0	7159.3	3845.09	2215.84	924.771	1020.89	1157.49	810.516	2316.04	3053.48	181.488	840.102	1278.25	312.349	126.604	1079.41	308.403	188.91	858.048	1264.31	1008.98	76.6433	77.8667	171.998
Jinan	52503.3	146577	40310.3	303665	28196	98745.1	2890.16	16638.4	2607.52	4112.92	2660.06	16412.2	9943.93	6419.95	15335.7	2132.46	17792.6	7212.22	29900.3	9835.71	4259.52	26349.7	4324.48	527.895	2084.92	1447.63	0	11797.5	2037.34	1508.52	965.188	1270.23	459.662	1173.39	8623.94	257.06	3906.19	1703.05	286.864	182.507	2917.3	295.958	292.169	2273.44	757.121	526.987	100.909	183.19	218.162
Qingdao	43619.5	137318	38331.4	410814	30431.9	59174.5	2981.47	21986.4	2869.42	3855.89	3076.27	21135.5	4996.79	3480.42	13818.2	2004.4	20383.7	7334.61	18986.3	8293.34	5658.58	23276.9	4676.14	323.676	3003.29	1364.3	20701.8	0	2289.35	1386.4	924.319	1252.13	479.43	1118.7	6037.36	211.84	5565.78	1949.7	322.46	180.34	4560.92	195.669	281.717	5413.03	500.963	378.745	89.2979	90.4766	184.81
Xiamen	32865.2	188687	67822.8	109935	11538.3	9027.02	4468.96	5123.84	26083.3	1758.61	2758.58	9480.54	691.669	722.166	6129.21	2654.82	3830.79	5144.9	2004.84	2248.2	1251.68	11161	271.993	50.3394	633.135	412.284	1874.71	1200.51	0	235.132	711.849	3595.67	380.168	611.128	755.588	36.1465	209.304	487.739	5301.19	39.2043	299.467	35.621	57.1481	230.571	110.797	110.001	20.2208	13.4631	37.1413
Shenyang	47607.8	162383	48029.2	277756	25359.3	113058	3639.14	14519.3	3080.01	5606.54	2805.09	16060.1	5768.48	3340.37	13318.1	2380.87	13060.4	7443.13	24627.9	6900.26	3651.31	29491.9	1594.43	520.938	1659.87	1698.23	13700.1	7175.42	2320.68	0	953.471	1440.27	584.474	1517.03	3610.51	161.5	1538.56	1367.09	350.114	961.96	1431.43	244.646	2297.61	1544.95	491.575	390.846	657.427	87.5552	140.703
Nanchang	69684.8	196903	48355.9	199011	22780.9	15312.7	3545.53	8962.1	3270.08	3600.68	2891.78	12369.7	1241.22	1489.12	20311.4	2789.89	9303.9	14393.1	3593.3	6370.01	2175.68	19010.3	618.42	87.3165	939.207	783.964	3665.55	2000.48	2937.95	398.713	0	1854.55	440.471	914.823	1676.54	78.8201	393.323	1387.01	397.797	59.3643	617.225	63.549	88.3167	408.251	219.974	242.778	30.6063	25.2528	87.439
Fuzhou	14854.2	43285.1	14771.8	43294.6	4747.39	3230.49	992.668	1982.15	3746.42	629.925	1529.92	4153.5	247.793	262.506	1639.85	617.446	1635.65	1463.4	724.333	918.928	482.627	3325.78	109.125	17.9297	249.572	128.176	695.635	390.783	2139.98	86.8501	267.431	0	99.7694	175.573	290.64	12.2352	76.7409	240.393	260.504	13.3875	113.733	12.5078	19.655	82.9823	38.4574	37.2782	6.94217	4.78637	14.5133
Nanning	25143.9	342588	91299.2	105669	10343	12938	6652.04	5079.48	2545.21	4907	1444.57	6545.94	1046.14	1062.07	8423.78	5388.2	4927.03	7923.08	2645.5	2713.71	1304.66	35410.8	381.825	76.9837	560.435	892.356	2502.8	1487.64	2249.54	350.412	631.507	991.939	0	2723.18	969.343	44.5839	283.351	542.429	336.932	56.6676	392.898	61.4176	81.6519	319.209	172.778	169.46	30.3742	20.1714	50.6578
Kunming	33498.4	241545	68599	144457	13974.5	20447	4907.52	6982.35	2545.86	9708.35	1813.17	8946.28	1653.74	1679.81	10682.4	3490.86	6583.78	9289.18	4180.74	3587.05	1815.49	65995.8	526.644	121.678	773.963	1551.89	3888.37	2112.64	2200.84	553.536	798.244	1062.39	1657.35	0	1325.74	70.4965	393.839	725.945	325.001	89.4954	538.203	103.67	128.965	448.505	301.391	275.479	47.9767	31.8926	71.116
Xuzhou	33973.5	82451.8	22336.8	207763	19572.1	28610.3	1606.46	11866.3	1498.62	2221.95	1636.77	10642.7	2486.41	3215.06	10530.7	1195.49	15365	4380.82	7355.2	9050.03	3089.09	12884.2	2396.95	155.86	1560.83	869.246	12141.3	4843.85	1156.04	559.697	621.507	747.161	250.639	563.239	0	313.564	907.58	1320.66	162.007	73.5575	2603.27	92.2196	114.497	741.522	373.782	297.811	39.8395	48.4369	230.699
Shangqiu	70612.7	206630	54832.8	393003	36889.7	78767.5	3940.12	23002.3	3582.65	6394.91	3476.36	21226.7	5998.16	15702.6	28820.2	2997.29	25827.4	10016.8	14370.1	17631.4	5915.54	36945	3681.03	450.662	2920.16	2703.44	18937.2	8893.48	2893.86	1310.03	1528.94	1645.85	603.213	1567.19	16407.7	0	1532.88	2746.6	405.791	176.742	3449.53	300.703	272.589	1500.31	1450.93	910.797	105.129	163.879	720.997
Weifang	43483.3	104926	33060.1	274631	23139.8	75041.6	2367.76	15102	2111.89	3197.22	2218.55	14274.1	5078.37	3599.79	11782.7	1531.57	14252.7	5737.92	21481.1	7076.44	3871.68	20025.5	4033.77	311.101	1910.92	1237.65	28459.7	23109.4	1657.24	1234.29	754.57	1020.95	379.153	865.904	4696.81	151.602	0	1379.59	233.722	152.644	2662.54	159.736	242.587	3732.98	470.302	346.104	83.9475	92.3659	142.885
Wuhu	35571.6	62052.5	16420	196594	25662	10664.8	1186.56	12627.1	1364.34	1243.89	1508.69	11209.8	857.68	1127.26	8260.74	894.905	31578.7	3168	2515.21	10711.3	3419.08	8088.85	569.264	57.9493	1160.7	430.233	2834.83	1849.48	882.299	250.566	607.927	730.667	165.826	364.651	1561.46	62.0604	315.189	0	111.519	35.761	661.237	41.9676	54.0464	322.02	148.767	145.159	18.9496	17.4095	88.8727
Zhangzhou	26008.9	169370	61776.1	88596.5	9242.27	7401.21	4047.57	4139.93	13707.8	1438.49	2134.89	7531.8	566.315	587.956	4919.95	2374.19	3247.79	4086.32	1641.58	1811.76	1089.24	9088.84	222.123	41.2784	510.175	336.737	1529.46	979.767	30716	205.541	558.466	2536.16	329.925	522.904	613.53	29.3687	171.035	357.202	0	32.3606	243.817	29.1727	47.1224	188.895	90.3375	89.3362	16.6778	11.0023	30.0978
Haerbin	20100.5	72789.1	21574.8	113593	10334.8	33720.2	1616.07	5881.12	1341.71	2440.33	1185.23	6665.76	1967.15	1273.24	5504.31	1069.01	5128.56	3186.38	7199.11	2690.34	1473.82	12789.3	587.73	168.544	672.52	649.514	4630.57	2607.54	1080.98	2687.43	396.599	620.229	264.058	685.218	1325.63	60.8712	531.565	545.085	153.995	0	540.674	89.3463	1578.44	571.289	192.386	155.953	144.571	31.5429	54.1874
Lianyungang	36718	82752.8	22609.2	255038	21054.3	28256.2	1623.23	15839.9	1485.84	2181.51	1692.72	12388	2403.41	2337.42	9389.98	1202.15	16254.9	4206.86	6624.8	6680.62	4168.73	12362.3	5074.28	154.397	2063.93	774.309	10349.5	9220.96	1154.56	559.157	576.575	736.76	255.994	576.181	6559.93	166.119	1296.45	1409.28	162.234	75.5998	0	82.3004	116.509	1138.38	300.65	221.993	41.7476	39.2846	116.754
Taiyuan	31997.3	118732	33877.9	176876	16226.2	75878.6	2444.93	9368.71	1804.86	5427.08	1635.97	10027.5	12252	5182.15	12844.2	1731.39	8813.1	6213.93	14527	5569.6	2367.58	31753.5	1261.45	587.761	1125.62	2566.4	12180	4589.04	1593.13	1108.62	688.65	939.933	464.217	1287.49	2695.76	167.987	902.28	1037.61	225.181	144.924	954.728	0	226.003	872.269	746.907	442.763	87.7079	127.688	138.573
Changchun	30701.4	108627	32170.4	175598	15996.9	57983.8	2420.65	9123.9	2024.84	3691.61	1809.79	10247.4	3241.92	2019.46	8475.37	1594.3	8047.57	4841.17	12454.4	4232.54	2289.43	19334.8	943.274	285.795	1043.24	1000.66	7653.81	4205.74	1626.95	6627.45	609.2	940.195	392.846	1019.51	2130.5	96.933	872.236	850.574	231.531	1629.74	860.333	143.86	0	915.877	302.254	243.29	270.076	51.0283	85.6289
Yantai	14488.2	36128.1	11325.7	93275.5	7536.58	19230.4	861.219	4917.93	714.01	1091.91	729.102	4733.63	1325.55	983.077	3688.26	528.16	4384.89	1887.82	4897.21	2037.66	1254.3	6704.37	740.638	100.659	598.333	390.592	5118.07	6944.6	564.103	382.969	242.004	341.121	131.981	304.694	1185.74	45.8484	1153.46	435.519	79.7594	50.6904	722.389	47.7152	78.7075	0	136.042	103.732	27.4042	23.9717	40.7708
Luoyang	21230.2	75122.5	21256.6	130258	12172.6	24739.2	1540.44	7126.48	1215.51	3546.78	1109.8	6519.36	2668.98	8527.91	9923.96	1092.4	7258.26	4297.87	4891.58	4431.35	1815.77	21236.5	730.718	166.583	790.49	2215.51	6561.42	2474.13	1043.49	469.081	501.969	608.572	275	788.2	2300.86	170.686	559.412	774.531	146.838	65.713	734.436	157.283	99.9907	523.699	0	772.325	38.2766	66.4935	126.97
Nanyang	27067	95805	26817.6	153865	14437.9	23097.5	1953.83	8498.73	1497.09	3828.6	1378.46	8459.16	2340.92	4923.46	17800.7	1388.08	8948.03	6240.89	4596.23	5570.27	2172.47	25482.4	667.149	151.676	893.486	2203.68	5692.16	2331.36	1291.23	464.846	690.493	735.246	336.168	897.926	2284.86	133.542	513.106	941.94	180.985	66.3924	675.894	116.207	100.313	497.702	962.599	0	38.2525	54.7658	176.639
Dalian	12440.6	41569.6	12305.9	63388.9	5772.81	24042	875.548	3290.63	735.384	1422.55	663.588	3754.52	1309.78	798.187	3296.39	609.908	2893.99	1869.74	4363.76	1521.05	825.434	7448.22	337.235	116.792	376.264	416.99	2715.15	1369.27	591.278	1947.76	216.844	341.081	150.1	389.554	761.409	38.3979	310.023	306.313	84.1665	153.317	316.633	57.3436	277.399	327.534	118.84	95.2895	0	20.5937	32.3352
Handan	30291.3	101698	28913.9	174072	15568.4	69311.6	2090.41	9441.1	1737.3	3712.84	1552.78	9427.43	13682.6	7152.04	12638.1	1481.22	9340.13	5749.87	13117.2	5567.26	2398.47	21361.5	1449.45	568.21	1008.64	1508.32	17549	4939.38	1401.61	923.55	636.993	837.256	354.895	921.97	3295.87	213.106	1214.47	1001.94	197.685	119.097	1060.81	297.224	186.603	1020.06	735.02	485.718	73.3203	0	148.987
Fuyang	22413.6	60180.4	16201.5	143560	12781.2	16471.8	1166.7	8381.39	979.362	1766.88	1058.29	7019.25	1402.33	2871.64	11298.9	871.335	11067	3885.93	3613.61	9021.74	2185.27	11059.4	794.382	93.8472	838.956	729.716	4577.43	2209.79	846.894	325.066	483.082	556.042	195.209	450.282	3438.19	205.35	411.484	1120.24	118.444	44.8113	690.52	70.6488	68.5834	379.987	307.406	343.124	25.2148	32.6315	0
Ganzhou	7937.14	102612	21852.3	29260.1	3055.37	2715.59	1671.5	1485.22	1152.97	602.579	446.027	2144.4	215.577	233.552	2191.17	1375.17	1371.64	2654.02	624.645	780.734	360.648	4026.01	97.7119	15.5394	153.177	130.553	598.048	307.405	1144.52	75.2175	307.957	374.347	138.692	197.338	248.8	11.8526	62.3276	169.5	75.0064	11.6179	96.2479	11.1288	17.0437	71.2716	34.1621	36.1749	5.91329	4.24752	13.3848
[truncated: 1 more columns]
